# Supplementary material for: Urbanism and the division of labour in the Roman Empire
Source: J R Soc Interface. 2017 Nov 15;14(136):20170367. doi: 10.1098/rsif.2017.0367 (PMC5721147; doi:10.1098/rsif.2017.0367)
Supplement: Supplementary information [file rsif20170367supp1.xlsx]

## Sheet: Associations
Primary key	Name	Province	Population	# associations	# inscriptions	Index	West / East
992	Roma	Italia (VII Etruria)	923406	155	119532	1197.4	West
110	Alexandria (Aegyptus)	Aegyptus	410535	7	203	14156.4	East
172	Carthago	Africa Proconsularis	102170	7	8445	84.688	West
1320	Syracusae	Silicia	83834	1	578	145.042	West
276	Ephesus	Asia	71587	4	373	767.689	East
1325	Apamea (Syria) (1)	Syria	64408	1	53	1215.25	East
14	Athenae	Achaea	58114	5	275	1056.62	East
1022	Ravenna	Italia (VIII Aemilia)	49652	5	736	337.31	West
13	Argos	Achaea	49453	1	24	2060.54	East
315	Smyrna	Asia	47672	8	20	19068.8	East
651	Narbo Martius	Gallia Narbonensis	43289	4	2319	74.6684	West
652	Nemausus	Gallia Narbonensis	41539	11	1746	261.7	West
602	Augustodunum	Gallia Lugdunensis	40666	1	1147	35.4542	West
620	Lugdunum	Gallia Lugdunensis	39979	19	3293	230.671	West
1176	Iol	Mauretania Caesariensis	37570	4	1519	98.9335	West
1162	Thessalonica	Macedonia	37159	1	208	178.649	East
1375	Byzantium	Thracia	35321	1	22	1605.5	East
788	Ostia	Italia (I Latium and Campania)	35017	30	6050	173.638	West
429	Anazarbus	Cilicia et Cyprus	33807	1	19	1779.32	East
1044	Altinum	Italia (X Venetia et Histria)	28788	2	312	184.538	West
587	Colonia Augusta Treverorum	Gallia Belgica	28211	2	2367	23.8369	West
1298	Catania	Silicia	28211	2	658	85.7477	West
1059	Patavium	Italia (X Venetia et Histria)	27923	3	572	146.449	West
1254	Sicca Veneria	Numidia	27923	1	813	34.3456	West
572	Mediolanum (Gallia Aquitania)	Gallia Aquitania	26215	1	721	36.3592	West
1340	Palmyra	Syria	25091	1	69	363.638	East
794	Puteoli	Italia (I Latium and Campania)	25091	7	10	17563.7	West
1253	Rusicada	Numidia	23429	1	462	50.7121	West
302	Mytilene	Asia	22067	2	17	2596.12	East
1072	Mediolanum (Italia (XI Transpadana))	Italia (XI Transpadana)	20991	6	1029	122.397	West
290	Laodicea (Asia)	Asia	20725	4	10	8290	East
673	Mogontiacum	Germania Superior	19930	4	5698	13.9909	West
821	Beneventum	Italia (II Apulia et Calabria)	19667	4	734	107.177	West
1045	Aquileia	Italia (X Venetia et Histria)	19667	7	5313	25.9117	West
336	Corduba	Baetica	19404	1	690	28.1217	West
298	Miletus	Asia	18882	1	21	899.143	East
28	Delos	Achaea	18364	7	149	862.738	East
1153	Dyrrachium	Macedonia	18364	1	154	119.247	East
745	Antium	Italia (I Latium and Campania)	18364	2	202	181.822	West
273	Cyzicus	Asia	17084	3	1	51252	East
493	Apulum (2)	Dacia	16831	4	3	22441.3	West
254	Aphrodisias	Asia	15580	1	32	486.875	East
294	Magnesia (Asia) (1)	Asia	15580	1	6	2596.67	East
658	Vienna	Gallia Narbonensis	15431	12	2194	84.3993	West
784	Neapolis (Italia (I Latium and Campania))	Italia (I Latium and Campania)	15086	3	1475	30.6834	West
241	Philippopolis (Arabia)	Arabia	14841	1	8	1855.12	East
768	Cumae	Italia (I Latium and Campania)	14596	1	2726	5.35437	West
284	Hierapolis	Asia	13870	4	18	3082.22	East
660	Colonia Agrippinensis	Germania Inferior	13426	2	2551	10.5261	West
933	Iguvium	Italia (VI Umbria and Ager Gallicus)	13221	2	203	130.256	West
264	Celaenae	Asia	12680	1	13	975.385	East
747	Aquinum	Italia (I Latium and Campania)	12515	2	338	74.0533	West
731	Tarraco	Hispania Tarraconensis	12211	2	2980	8.1953	West
1239	Ammaedara	Numidia	11979	1	1272	9.41745	West
1312	Messana	Silicia	11531	1	156	73.9167	West
864	Regium	Italia (III Lucania et Brutii)	11517	1	226	50.9602	West
1259	Theveste	Numidia	11517	1	926	12.4374	West
1345	Sidon	Syria	11288	1	15	752.533	East
757	Cales	Italia (I Latium and Campania)	10833	2	176	123.102	West
1288	Augusta Vindelicum	Raetia	10608	2	317	66.9274	West
634	Arelate	Gallia Narbonensis	10384	12	1195	104.274	West
632	Aquae Sextiae	Gallia Narbonensis	10160	2	381	53.3333	West
839	Salapia Vetus	Italia (II Apulia et Calabria)	10160	1	1	10160	West
613	Forum Segusiavorum	Gallia Lugdunensis	9938	1	42	236.619	West
790	Pompeii	Italia (I Latium and Campania)	9938	20	14476	13.7303	West
1222	Ratiaria	Moesia Superior	9938	1	134	74.1642	West
547	Salona	Dalmatia	9498	6	4874	11.6922	West
693	Carthago Nova	Hispania Tarraconensis	9498	2	500	37.992	West
1381	Heraclea (Thracia)	Thracia	9280	5	45	1031.11	East
649	Massalia	Gallia Narbonensis	9063	2	356	50.9157	West
1270	Cibalae	Pannonia Inferior	9063	2	31	584.71	West
223	Augusta Taurinorum	Alpes Cottiae	8633	4	352	98.1023	West
1019	Mutina	Italia (VIII Aemilia)	8633	1	425	20.3129	West
589	Divodurum	Gallia Belgica	8209	2	484	33.9215	West
1065	Verona	Italia (X Venetia et Histria)	8209	4	1190	27.5933	West
785	Nola	Italia (I Latium and Campania)	7999	1	323	24.7647	West
582	Augusta Viromanduorum	Gallia Belgica	7790	1	8	973.75	West
1021	Placentia	Italia (VIII Aemilia)	7790	1	187	41.6578	West
1046	Ateste	Italia (X Venetia et Histria)	7790	1	782	9.96164	West
1048	Brixia	Italia (X Venetia et Histria)	7790	10	1007	77.3585	West
1258	Thamugadi	Numidia	7790	2	697	22.3529	West
347	Italica	Baetica	7582	1	445	17.0382	West
576	Vesunna	Gallia Aquitania	7401	1	244	30.332	West
934	Interamna Nahars	Italia (VI Umbria and Ager Gallicus)	7376	5	227	162.467	West
339	Hispalis	Baetica	6767	6	337	120.481	West
351	Malaca	Baetica	6767	1	48	140.979	West
621	Lutetia	Gallia Lugdunensis	6767	1	582	11.6271	West
902	Tibur	Italia (IV Samnium)	6767	6	799	50.816	West
907	Atria	Italia (V Picenum)	6767	1	74	91.4459	West
792	Praeneste	Italia (I Latium and Campania)	6567	10	1196	54.908	West
845	Venusia	Italia (II Apulia et Calabria)	6567	1	638	10.2931	West
1074	Ticinum	Italia (XI Transpadana)	6567	2	224	58.6339	West
1191	Sitifis	Mauretania Caesariensis	6567	2	622	21.1158	West
1016	Forum Cornelii	Italia (VIII Aemilia)	6433	1	69	93.2319	West
1023	Regium Lepidum	Italia (VIII Aemilia)	6368	3	3	6368	West
1203	Volubilis	Mauretania Tingitana	6368	1	646	9.85759	West
1049	Concordia	Italia (X Venetia et Histria)	6244	2	586	21.3106	West
402	Noviomagus (Britannia (Inferior et Superior))	Britannia	6171	1	91	67.8132	West
1214	Tomis	Moesia Inferior	6171	2	578	21.3529	West
804	Tarracina	Italia (I Latium and Campania)	5782	1	322	17.9565	West
956	Tuficum	Italia (VI Umbria and Ager Gallicus)	5782	1	74	78.1351	West
1008	Ariminum	Italia (VIII Aemilia)	5782	5	746	38.7534	West
1014	Faventia	Italia (VIII Aemilia)	5477	1	63	86.9365	West
496	Napoca	Dacia	5399	1	95	56.8316	West
1034	Hasta	Italia (IX Liguria)	5399	1	60	89.9833	West
1032	Dertona	Italia (IX Liguria)	5399	4	350	61.7029	West
1244	Cirta	Numidia	5264	2	1773	5.93796	West
1316	Panormus	Silicia	5067	1	213	23.7887	West
657	Vasio	Gallia Narbonensis	5022	4	712	28.2135	West
669	Aventicum	Germania Superior	5022	2	276	36.3913	West
1026	Alba Pompeia	Italia (IX Liguria)	4916	1	85	57.8353	West
752	Atina	Italia (I Latium and Campania)	4837	2	135	71.6593	West
986	Perusia	Italia (VII Etruria)	4837	1	561	8.6221	West
1006	Volsinii Novi	Italia (VII Etruria)	4837	1	1	4837	West
1286	Vindobona	Pannonia Superior	4837	1	414	11.6836	West
1327	Aradus	Syria	4471	1	3	1490.33	East
690	Bracara	Hispania Tarraconensis	4471	1	196	22.8112	West
874	Alba Fucentia	Italia (IV Samnium)	4471	2	370	24.1676	West
1073	Novaria	Italia (XI Transpadana)	4318	1	79	54.6582	West
500	Sarmizegetusa	Dacia	4291	3	859	14.986	West
811	Velitrae	Italia (I Latium and Campania)	4291	1	359	11.9526	West
924	Asisium	Italia (VI Umbria and Ager Gallicus)	4113	3	383	32.2167	West
973	Falerii Novi	Italia (VII Etruria)	4113	1	182	22.5989	West
972	Faesulae	Italia (VII Etruria)	4113	2	140	58.7571	West
1142	Termessus	Lycia et Pamphylia	3937	2	1	7874	East
1342	Philadelphia (Syria)	Syria	3937	1	28	140.607	East
656	Valentia (Gallia Narbonensis)	Gallia Narbonensis	3937	1	126	31.246	West
987	Pisae	Italia (VII Etruria)	3937	2	177	44.4859	West
1020	Parma	Italia (VIII Aemilia)	3937	3	235	50.2596	West
1061	Tarvisium	Italia (X Venetia et Histria)	3937	1	105	37.4952	West
1267	Aquincum	Pannonia Inferior	3937	4	8	1968.5	West
646	Genava	Gallia Narbonensis	3590	2	348	20.6322	West
1066	Vicetia	Italia (X Venetia et Histria)	3590	3	208	51.7788	West
812	Venafrum	Italia (I Latium and Campania)	3469	2	358	19.3799	West
735	Uxama	Hispania Tarraconensis	3251	1	41	79.2927	West
969	Clusium	Italia (VII Etruria)	3251	1	983	3.30722	West
930	Forum Sempronii	Italia (VI Umbria and Ager Gallicus)	3132	2	89	70.382	West
210	Thugga	Africa Proconsularis	3085	1	2028	1.5212	West
1035	Industria	Italia (IX Liguria)	3085	2	74	83.3784	West
917	Pollentia (Italia (V Picenum))	Italia (V Picenum)	3085	2	11	560.909	West
941	Ocriculum	Italia (VI Umbria and Ager Gallicus)	3085	2	143	43.1469	West
923	Ameria	Italia (VI Umbria and Ager Gallicus)	3085	3	363	25.4959	West
955	Tuder	Italia (VI Umbria and Ager Gallicus)	3085	1	163	18.9264	West
1068	Comum	Italia (XI Transpadana)	3085	4	425	29.0353	West
1284	Siscia	Pannonia Superior	3085	3	180	51.4167	West
1060	Pola	Italia (X Venetia et Histria)	2982	2	910	6.55385	West
929	Fanum Fortunae	Italia (VI Umbria and Ager Gallicus)	2974	3	161	55.4161	West
914	Interamnia Praetuttiorum	Italia (V Picenum)	2818	1	144	19.5694	West
1050	Emona	Italia (X Venetia et Histria)	2770	3	260	31.9615	West
644	Dea Augusta Vocontiorum	Gallia Narbonensis	2760	1	286	9.65035	West
918	Potentia (Italia (V Picenum))	Italia (V Picenum)	2760	2	82	67.3171	West
952	Spoletium	Italia (VI Umbria and Ager Gallicus)	2760	4	395	27.9494	West
984	Luna	Italia (VII Etruria)	2760	4	443	24.921	West
1067	Bergomum	Italia (XI Transpadana)	2760	3	157	52.7389	West
913	Helvia Ricina	Italia (V Picenum)	2661	1	80	33.2625	West
743	Allifae	Italia (I Latium and Campania)	2603	2	119	43.7479	West
228	Pedona	Alpes Maritimae	2601	1	31	83.9032	West
749	Aricia	Italia (I Latium and Campania)	2601	2	653	7.96631	West
1051	Feltria	Italia (X Venetia et Histria)	2519	3	44	171.75	West
953	Suasa	Italia (VI Umbria and Ager Gallicus)	2444	2	241	20.2822	West
1133	Sagalassus	Lycia et Pamphylia	2290	1	11	208.182	East
538	Narona	Dalmatia	2290	1	264	8.67424	West
806	Telesia	Italia (I Latium and Campania)	2290	1	208	11.0096	West
744	Anagnia	Italia (I Latium and Campania)	2290	1	103	22.233	West
912	Firmum	Italia (V Picenum)	2290	2	263	17.4144	West
831	Herdoniae	Italia (II Apulia et Calabria)	2138	2	140	30.5429	West
227	Cemelenum	Alpes Maritimae	1989	5	295	33.7119	West
943	Pisaurum	Italia (VI Umbria and Ager Gallicus)	1906	5	677	14.0768	West
798	Signia	Italia (I Latium and Campania)	1843	1	71	25.9577	West
911	Falerio	Italia (V Picenum)	1700	9	188	81.383	West
949	Sentinum	Italia (VI Umbria and Ager Gallicus)	1700	3	176	28.9773	West
637	Baeterrae	Gallia Narbonensis	1559	1	146	10.6781	West
629	Alebaece	Gallia Narbonensis	1559	1	55	28.3455	West
775	Gabii	Italia (I Latium and Campania)	1559	2	87	35.8391	West
819	Ausculum	Italia (II Apulia et Calabria)	1559	1	44	35.4318	West
873	Aesernia	Italia (IV Samnium)	1559	2	256	12.1797	West
1040	Vardagate	Italia (IX Liguria)	1559	1	8	194.875	West
926	Carsulae	Italia (VI Umbria and Ager Gallicus)	1559	2	114	27.3509	West
990	Portus	Italia (VII Etruria)	1559	9	921	15.2345	West
1062	Tergestum	Italia (X Venetia et Histria)	1559	1	491	3.17515	West
783	Misenum	Italia (I Latium and Campania)	1422	1	501	2.83832	West
936	Mevania	Italia (VI Umbria and Ager Gallicus)	1422	4	280	20.3143	West
1010	Brixellum	Italia (VIII Aemilia)	1344	2	48	56	West
628	Alba Helviorum	Gallia Narbonensis	1325	1	182	7.28022	West
920	Trea	Italia (V Picenum)	1288	2	75	34.3467	West
908	Auximum	Italia (V Picenum)	1288	2	101	25.505	West
1047	Bellunum	Italia (X Venetia et Histria)	1288	2	81	31.8025	West
888	Histonium	Italia (IV Samnium)	1216	1	214	5.68224	West
687	Barcino	Hispania Tarraconensis	1157	1	480	2.41042	West
958	Urvinum Mataurense	Italia (VI Umbria and Ager Gallicus)	1157	4	123	37.626	West
985	Nepet	Italia (VII Etruria)	1157	1	63	18.3651	West
884	Corfinium	Italia (IV Samnium)	1053	3	446	7.08296	West
612	Dibio	Gallia Lugdunensis	907	1	218	4.16055	West
809	Tusculum	Italia (I Latium and Campania)	907	3	540	5.03889	West
760	Casinum	Italia (I Latium and Campania)	907	4	285	12.7298	West
947	Sarsina	Italia (VI Umbria and Ager Gallicus)	907	3	227	11.9868	West
501	Tibiscum	Dacia	788	1	174	4.52874	West
1058	Parentium	Italia (X Venetia et Histria)	788	1	288	2.73611	West
948	Sena Gallica	Italia (VI Umbria and Ager Gallicus)	598	1	21	28.4762	West
631	Apta	Gallia Narbonensis	597	3	180	9.95	West
224	Segusio	Alpes Cottiae	563	1	163	3.45399	West
871	Volcei	Italia (III Lucania et Brutii)	500	1	103	4.85437	West
878	Anxanum	Italia (IV Samnium)	482	1	33	14.6061	West
511	Asseria	Dalmatia	481	2	5	192.4	West
966	Capena	Italia (VII Etruria)	458	2	401	2.28429	West
1018	Forum Popili (Italia (VIII Aemilia))	Italia (VIII Aemilia)	359	1	41	8.7561	West
813	Verulae	Italia (I Latium and Campania)	267	1	14	19.0714	West
877	Antinum	Italia (IV Samnium)	267	2	2	267	West
937	Mevaniola	Italia (VI Umbria and Ager Gallicus)	106	1	33	3.21212	West
1215	Troesmis	Moesia Inferior	106	1	90	1.17778	West
